# Supplementary material for: Bioactive PKS–NRPS Alkaloids from the Plant-Derived Endophytic Fungus Xylaria arbuscula
Source: Molecules. 2021 Dec 27;27(1):136. doi: 10.3390/molecules27010136 (PMC8746755; doi:10.3390/molecules27010136)
Supplement: Supplementary file 1 [file molecules-27-00136-s001.zip]

Archive with 1 entries (1 files):
- molecules-1497740-supplementary.pdf
